# Supplementary material for: Comparative Renal Safety of Tirzepatide and Semaglutide: An FDA Adverse Event Reporting System (FAERS)—Disproportionality Study
Source: J Clin Med. 2025 Oct 29;14(21):7678. doi: 10.3390/jcm14217678 (PMC12610529; doi:10.3390/jcm14217678)
Supplement: Supplementary file 1 [file jcm-14-07678-s001.zip]

Archive with 1 entries (1 files):
- jcm-3914393-supplementary.pdf
